# Supplementary material for: ﻿Two new species of Bamazomus Harvey, 1992 from southern China (Schizomida, Hubbardiidae)
Source: Zookeys. 2024 Jun 12;1204:337–53. doi: 10.3897/zookeys.1204.121754 (PMC11187576; doi:10.3897/zookeys.1204.121754)
Supplement: XML Treatment for Bamazomus [file zookeys.1204.121754-treatment1.xml]

<!DOCTYPE tp:taxon-treatment
  PUBLIC "-//TaxonX//DTD Taxonomic Treatment Publishing DTD v0 20100105//EN" "tax-treatment-NSO.dtd">
<tp:taxon-treatment xmlns:tp="http://www.plazi.org/taxpub"><tp:treatment-meta><kwd-group><label>Taxon classification</label><kwd>
                <named-content content-type="kingdom">Animalia</named-content>
              </kwd><kwd>
                <named-content content-type="order">Schizomida</named-content>
              </kwd><kwd>
                <named-content content-type="family">Hubbardiidae</named-content>
              </kwd></kwd-group><mixed-citation publication-type="journal"><person-group><name><surname>Zheng</surname><given-names>Tao</given-names></name><name><surname>Gong</surname><given-names>Jiaxian</given-names></name><name><surname>Zhang</surname><given-names>Feng</given-names></name></person-group><article-title>﻿Two new species of <italic><tp:taxon-name><tp:taxon-name-part taxon-name-part-type="genus" reg="Bamazomus">Bamazomus</tp:taxon-name-part></tp:taxon-name></italic> Harvey, 1992 from southern China (<tp:taxon-name><tp:taxon-name-part taxon-name-part-type="order">Schizomida</tp:taxon-name-part></tp:taxon-name>, <tp:taxon-name><tp:taxon-name-part taxon-name-part-type="family">Hubbardiidae</tp:taxon-name-part></tp:taxon-name>)</article-title><source>Zookeys</source><day>12</day><month>06</month><year>2024</year><volume>1204</volume><fpage>337</fpage><lpage>353</lpage><pub-id pub-id-type="doi">10.3897/zookeys.1204.121754</pub-id></mixed-citation></tp:treatment-meta><tp:nomenclature><label>﻿Genus</label><tp:taxon-name>
              <object-id xmlns:xlink="http://www.w3.org/1999/xlink" content-type="arpha" xlink:type="simple">7467A1B1-11E1-5EBC-8BAE-9DFEEC1BF8BE</object-id>
              <tp:taxon-name-part taxon-name-part-type="genus" reg="Bamazomus">Bamazomus</tp:taxon-name-part>
            </tp:taxon-name><tp:taxon-authority>Harvey, 1992</tp:taxon-authority></tp:nomenclature><tp:treatment-sec sec-type="type species" id="SECID0E5JAC"><title>Type species.</title><p><italic><tp:taxon-name><tp:taxon-name-part taxon-name-part-type="genus" reg="Bamazomus">Bamazomus</tp:taxon-name-part><tp:taxon-name-part taxon-name-part-type="species" reg="bamaga">bamaga</tp:taxon-name-part></tp:taxon-name></italic> Harvey, 1992 from Queensland.</p></tp:treatment-sec><tp:treatment-sec sec-type="comments" id="SECID0EPKAC"><title>Comment.</title><p><italic><tp:taxon-name><tp:taxon-name-part taxon-name-part-type="genus" reg="Bamazomus">Bamazomus</tp:taxon-name-part></tp:taxon-name></italic> resembles <italic><tp:taxon-name><tp:taxon-name-part taxon-name-part-type="genus" reg="Apozomus">Apozomus</tp:taxon-name-part></tp:taxon-name></italic> Harvey, 1992 and can be distinguished from it by: 1) spermathecae with numerous lobes vs only with two pairs of lobes; 2) flagellum with posterior process in male vs without posterior process. Currently 11 species of the genus are known to occur from Madagascar to Australia. There is only one anthropochorous species, <italic><tp:taxon-name><tp:taxon-name-part taxon-name-part-type="genus" reg="Bamazomus">B.</tp:taxon-name-part><tp:taxon-name-part taxon-name-part-type="species" reg="siamensis">siamensis</tp:taxon-name-part></tp:taxon-name></italic> (Hansen, 1905), which is known outside of natural range. It is known from Thailand (type locality), Hawaii, Ryukyu Islands, and Hong Kong. Until now only this species was known from the continental part of Asia, namely from Bangkok (<xref ref-type="bibr" rid="B14">WSC 2024</xref>).</p></tp:treatment-sec><ref-list><ref id="B14"><mixed-citation xmlns:xlink="http://www.w3.org/1999/xlink" xlink:type="simple">WSC (<year>2024</year>) World <tp:taxon-name><tp:taxon-name-part taxon-name-part-type="order">Schizomida</tp:taxon-name-part></tp:taxon-name> Catalog. Natural History Museum Bern. <ext-link xlink:href="http://wac.nmbe.ch" ext-link-type="uri" xlink:type="simple">http://wac.nmbe.ch</ext-link> [Accessed 25 February 2024]</mixed-citation></ref></ref-list></tp:taxon-treatment>
