# Supplementary material for: ﻿Two new species of Bamazomus Harvey, 1992 from southern China (Schizomida, Hubbardiidae)
Source: Zookeys. 2024 Jun 12;1204:337–53. doi: 10.3897/zookeys.1204.121754 (PMC11187576; doi:10.3897/zookeys.1204.121754)
Supplement: XML Treatment for Bamazomus shanghang [file zookeys.1204.121754-treatment2.xml]

<!DOCTYPE tp:taxon-treatment
  PUBLIC "-//TaxonX//DTD Taxonomic Treatment Publishing DTD v0 20100105//EN" "tax-treatment-NSO.dtd">
<tp:taxon-treatment xmlns:tp="http://www.plazi.org/taxpub"><tp:treatment-meta><kwd-group><label>Taxon classification</label><kwd>
                <named-content content-type="kingdom">Animalia</named-content>
              </kwd><kwd>
                <named-content content-type="order">Schizomida</named-content>
              </kwd><kwd>
                <named-content content-type="family">Hubbardiidae</named-content>
              </kwd></kwd-group><mixed-citation publication-type="journal"><person-group><name><surname>Zheng</surname><given-names>Tao</given-names></name><name><surname>Gong</surname><given-names>Jiaxian</given-names></name><name><surname>Zhang</surname><given-names>Feng</given-names></name></person-group><article-title>﻿Two new species of <italic><tp:taxon-name><tp:taxon-name-part taxon-name-part-type="genus" reg="Bamazomus">Bamazomus</tp:taxon-name-part></tp:taxon-name></italic> Harvey, 1992 from southern China (<tp:taxon-name><tp:taxon-name-part taxon-name-part-type="order">Schizomida</tp:taxon-name-part></tp:taxon-name>, <tp:taxon-name><tp:taxon-name-part taxon-name-part-type="family">Hubbardiidae</tp:taxon-name-part></tp:taxon-name>)</article-title><source>Zookeys</source><day>12</day><month>06</month><year>2024</year><volume>1204</volume><fpage>337</fpage><lpage>353</lpage><pub-id pub-id-type="doi">10.3897/zookeys.1204.121754</pub-id></mixed-citation></tp:treatment-meta><tp:nomenclature><label>﻿</label><tp:taxon-name>
              <object-id xmlns:xlink="http://www.w3.org/1999/xlink" content-type="arpha" xlink:type="simple">80F5C342-A52D-57B8-A7F0-A1CE4553C8E4</object-id>
              <tp:taxon-name-part taxon-name-part-type="genus" reg="Bamazomus">Bamazomus</tp:taxon-name-part>
              <tp:taxon-name-part taxon-name-part-type="species" reg="shanghang">shanghang</tp:taxon-name-part>
              <object-id xmlns:xlink="http://www.w3.org/1999/xlink" content-type="zoobank" xlink:type="simple">https://zoobank.org/E6A3A077-5D27-41CF-95E9-2A4EE4287F38</object-id>
            </tp:taxon-name><tp:taxon-status xmlns:xlink="http://www.w3.org/1999/xlink" xlink:type="simple">sp. nov.</tp:taxon-status><xref ref-type="fig" rid="F1">Figs 1</xref><xref ref-type="fig" rid="F2">, 2</xref><xref ref-type="fig" rid="F3">, 3</xref><xref ref-type="fig" rid="F4">, 4</xref><xref ref-type="fig" rid="F5">, 5</xref><xref ref-type="fig" rid="F6">, 6</xref><xref ref-type="fig" rid="F7">, 7</xref><xref ref-type="table" rid="T1">, Table 1 上杭巴马加盾</xref></tp:nomenclature><tp:treatment-sec sec-type="type material" id="SECID0E3NAC"><title>Type material.</title><p><bold><italic>Holotype</italic></bold> ♂ (<abbrev xmlns:xlink="http://www.w3.org/1999/xlink" content-type="institution" xlink:title="Museum of Hebei University" id="ABBRID0EHOAC" xlink:type="simple">MHBU</abbrev>-2023312-1), China: Fujian Province, Longyan City, Shanghang County, Shanghang National Forest Park, <named-content xmlns:xlink="http://www.w3.org/1999/xlink" content-type="dwc:verbatimCoordinates" xlink:type="simple"><named-content content-type="geo-json" specific-use="{&#34;type&#34;:&#34;Point&#34;,&#34;coordinates&#34;:[116.909700,25.636400]}" id="NCID0EPOAC" xlink:type="simple">25.6364°N, 116.9097°E</named-content></named-content>, 672 m elev., 22.VII.2023, leg. T. Zheng, J.-X. Gong. <bold><italic>Paratype</italic></bold>: 1♀ (<abbrev xmlns:xlink="http://www.w3.org/1999/xlink" content-type="institution" xlink:title="Museum of Hebei University" id="ABBRID0EXOAC" xlink:type="simple">MHBU</abbrev>-2023312-2), same data as the holotype.</p></tp:treatment-sec><tp:treatment-sec sec-type="etymology" id="SECID0E3OAC"><title>Etymology.</title><p>The specific name is a noun in apposition, referring to the name of the type locality.</p></tp:treatment-sec><tp:treatment-sec sec-type="diagnosis" id="SECID0EBPAC"><title>Diagnosis.</title><p>The new species resembles <italic><tp:taxon-name><tp:taxon-name-part taxon-name-part-type="genus" reg="Bamazomus">B.</tp:taxon-name-part><tp:taxon-name-part taxon-name-part-type="species" reg="siamensis">siamensis</tp:taxon-name-part></tp:taxon-name></italic> in having three posterior processes and a small, conical protuberance on the posterior margin of flagellum in the male, and spermathecal lobes with several apical apophyses (<xref ref-type="bibr" rid="B3">Cokendolpher and Reddell 1986</xref>: figs 2–4; <xref ref-type="bibr" rid="B6">Hansen and Soerensen 1905</xref>: pl. 5, fig. 2g, h), but it can be distinguished by: 1) the absence of duct openings of spermathecal lobes and presence of the incomplete anterior branch of chitinized arch (Fig. <xref ref-type="fig" rid="F7">7A, B</xref>) vs duct openings present and anterior branch complete (<xref ref-type="bibr" rid="B3">Cokendolpher and Reddell 1986</xref>: figs 2–4); 2) the posterior dorsal process of XII segment of opisthosoma semi-oval, blunt, and short (Figs <xref ref-type="fig" rid="F2">2A</xref>, <xref ref-type="fig" rid="F5">5A</xref>) vs conical, acuminate, and long (<xref ref-type="bibr" rid="B6">Hansen and Soerensen 1905</xref>: pl. 5, fig. 2h); 3) the presence of Dm4 on flagellum, with two rows of microsetae placed dorsolaterally next to Dm1, right row with four microsetae, left row with three microsetae in the male (Figs <xref ref-type="fig" rid="F5">5A–C</xref>, <xref ref-type="fig" rid="F6">6A–C</xref>) vs Dm4 and two row of microsetae are absent (<xref ref-type="bibr" rid="B6">Hansen and Soerensen 1905</xref>: pl. 5, fig. 2g, h).</p></tp:treatment-sec><tp:treatment-sec sec-type="description" id="SECID0E2AAE"><title>Description.</title><p><bold><italic>Holotype</italic> Male</bold> (Fig. <xref ref-type="fig" rid="F2">2A, B</xref>): measurements as in Table <xref ref-type="table" rid="T1">1</xref>. Colour: light brownish. Prosoma: anterior process of propeltidium with three setae (pair of setae followed by a single seta) followed by five pairs of dorsal setae (2+2+2+2+2); eye spots distinct. Mesopeltidia separated. Metapeltidium divided. Anterior sternum with 14 setae (including two sternapophysial setae); posterior sternum triangular with six setae.</p><fig id="F1" position="float" orientation="portrait"><object-id xmlns:xlink="http://www.w3.org/1999/xlink" content-type="doi" xlink:type="simple">10.3897/zookeys.1204.121754.figure1</object-id><object-id xmlns:xlink="http://www.w3.org/1999/xlink" content-type="arpha" xlink:type="simple">52719A05-1F36-569E-A472-76EE2797F0ED</object-id><label>Figure 1.</label><caption><p>Type localities of <italic><tp:taxon-name><tp:taxon-name-part taxon-name-part-type="genus" reg="Bamazomus">Bamazomus</tp:taxon-name-part><tp:taxon-name-part taxon-name-part-type="species" reg="songi">songi</tp:taxon-name-part></tp:taxon-name></italic> sp. nov. (square) and <italic><tp:taxon-name><tp:taxon-name-part taxon-name-part-type="genus" reg="Bamazomus">B.</tp:taxon-name-part><tp:taxon-name-part taxon-name-part-type="species" reg="shanghang">shanghang</tp:taxon-name-part></tp:taxon-name></italic> sp. nov. (circle).</p></caption><graphic xmlns:xlink="http://www.w3.org/1999/xlink" xlink:href="zookeys-1204-337_article-121754__-g001.jpg" position="float" orientation="portrait" xlink:type="simple" id="oo_1067600.jpg"><uri content-type="original_file" xlink:type="simple">https://binary.pensoft.net/fig/1067600</uri></graphic></fig><fig id="F2" position="float" orientation="portrait"><object-id xmlns:xlink="http://www.w3.org/1999/xlink" content-type="doi" xlink:type="simple">10.3897/zookeys.1204.121754.figure2</object-id><object-id xmlns:xlink="http://www.w3.org/1999/xlink" content-type="arpha" xlink:type="simple">1F305B42-6724-51C4-9724-65B43B07C668</object-id><label>Figure 2.</label><caption><p>Habitus of <italic><tp:taxon-name><tp:taxon-name-part taxon-name-part-type="genus" reg="Bamazomus">Bamazomus</tp:taxon-name-part><tp:taxon-name-part taxon-name-part-type="species" reg="shanghang">shanghang</tp:taxon-name-part></tp:taxon-name></italic> sp. nov., holotype male and paratype female <bold>A</bold> male, dorsal view <bold>B</bold> same, ventral view <bold>C</bold> female paratype, dorsal view <bold>D</bold> same, ventral view.</p></caption><graphic xmlns:xlink="http://www.w3.org/1999/xlink" xlink:href="zookeys-1204-337_article-121754__-g002.jpg" position="float" orientation="portrait" xlink:type="simple" id="oo_1067602.jpg"><uri content-type="original_file" xlink:type="simple">https://binary.pensoft.net/fig/1067602</uri></graphic></fig><table-wrap id="T1" position="float" orientation="portrait"><label>Table 1.</label><caption><p>Measurements (mm) of <italic><tp:taxon-name><tp:taxon-name-part taxon-name-part-type="genus" reg="Bamazomus">Bamazomus</tp:taxon-name-part><tp:taxon-name-part taxon-name-part-type="species" reg="songi">songi</tp:taxon-name-part></tp:taxon-name></italic> sp. nov. and <italic><tp:taxon-name><tp:taxon-name-part taxon-name-part-type="genus" reg="Bamazomus">B.</tp:taxon-name-part><tp:taxon-name-part taxon-name-part-type="species" reg="shanghang">shanghang</tp:taxon-name-part></tp:taxon-name></italic> sp. nov.</p></caption><table id="TID0EOSAE" rules="all"><tbody><tr><th rowspan="2" colspan="2"/><th rowspan="1" colspan="2"><italic><tp:taxon-name><tp:taxon-name-part taxon-name-part-type="genus" reg="Bamazomus">Bamazomus</tp:taxon-name-part><tp:taxon-name-part taxon-name-part-type="species" reg="shanghang">shanghang</tp:taxon-name-part></tp:taxon-name></italic> sp. nov.</th><th rowspan="1" colspan="2"><italic><tp:taxon-name><tp:taxon-name-part taxon-name-part-type="genus" reg="Bamazomus">Bamazomus</tp:taxon-name-part><tp:taxon-name-part taxon-name-part-type="species" reg="songi">songi</tp:taxon-name-part></tp:taxon-name></italic> sp. nov.</th></tr><tr><th rowspan="1" colspan="1">Male (Holotype)</th><th rowspan="1" colspan="1">Female (Paratype)</th><th rowspan="1" colspan="1">Male (Holotype)</th><th rowspan="1" colspan="1">Female (Paratype) MH BU-ZT5-2</th></tr><tr><td rowspan="1" colspan="2">Total Length</td><td rowspan="1" colspan="1">4.37</td><td rowspan="1" colspan="1">4.52</td><td rowspan="1" colspan="1">5.41</td><td rowspan="1" colspan="1">5.51</td></tr><tr><td rowspan="2" colspan="1">Propeltidium</td><td rowspan="1" colspan="1">Length</td><td rowspan="1" colspan="1">1.45</td><td rowspan="1" colspan="1">1.53</td><td rowspan="1" colspan="1">1.39</td><td rowspan="1" colspan="1">1.49</td></tr><tr><td rowspan="1" colspan="1">Width</td><td rowspan="1" colspan="1">0.87</td><td rowspan="1" colspan="1">0.87</td><td rowspan="1" colspan="1">0.97</td><td rowspan="1" colspan="1">0.86</td></tr><tr><td rowspan="3" colspan="1">Flagellum</td><td rowspan="1" colspan="1">Length</td><td rowspan="1" colspan="1">0.67</td><td rowspan="1" colspan="1">0.78</td><td rowspan="1" colspan="1">0.69</td><td rowspan="1" colspan="1">0.49</td></tr><tr><td rowspan="1" colspan="1">Width</td><td rowspan="1" colspan="1">0.35</td><td rowspan="1" colspan="1">0.09</td><td rowspan="1" colspan="1">0.34</td><td rowspan="1" colspan="1">0.09</td></tr><tr><td rowspan="1" colspan="1">Height</td><td rowspan="1" colspan="1">0.30</td><td rowspan="1" colspan="1">0.09</td><td rowspan="1" colspan="1">0.30</td><td rowspan="1" colspan="1">0.09</td></tr><tr><td rowspan="8" colspan="1">Leg I</td><td rowspan="1" colspan="1">Coxa</td><td rowspan="1" colspan="1">1.00</td><td rowspan="1" colspan="1">0.81</td><td rowspan="1" colspan="1">1.17</td><td rowspan="1" colspan="1">0.73</td></tr><tr><td rowspan="1" colspan="1">Trochanter</td><td rowspan="1" colspan="1">0.59</td><td rowspan="1" colspan="1">0.46</td><td rowspan="1" colspan="1">0.79</td><td rowspan="1" colspan="1">0.46</td></tr><tr><td rowspan="1" colspan="1">Femur</td><td rowspan="1" colspan="1">2.37</td><td rowspan="1" colspan="1">1.51</td><td rowspan="1" colspan="1">2.48</td><td rowspan="1" colspan="1">1.45</td></tr><tr><td rowspan="1" colspan="1">Patella</td><td rowspan="1" colspan="1">3.16</td><td rowspan="1" colspan="1">2.03</td><td rowspan="1" colspan="1">3.50</td><td rowspan="1" colspan="1">1.93</td></tr><tr><td rowspan="1" colspan="1">Tibia</td><td rowspan="1" colspan="1">2.38</td><td rowspan="1" colspan="1">1.47</td><td rowspan="1" colspan="1">2.26</td><td rowspan="1" colspan="1">1.44</td></tr><tr><td rowspan="1" colspan="1">Basitarsus</td><td rowspan="1" colspan="1">0.64</td><td rowspan="1" colspan="1">0.43</td><td rowspan="1" colspan="1">0.76</td><td rowspan="1" colspan="1">0.44</td></tr><tr><td rowspan="1" colspan="1">Telotarsus</td><td rowspan="1" colspan="1">1.48</td><td rowspan="1" colspan="1">0.65</td><td rowspan="1" colspan="1">0.91</td><td rowspan="1" colspan="1">0.55</td></tr><tr><td rowspan="1" colspan="1">Total</td><td rowspan="1" colspan="1">11.57</td><td rowspan="1" colspan="1">7.36</td><td rowspan="1" colspan="1">11.87</td><td rowspan="1" colspan="1">7.00</td></tr><tr><td rowspan="7" colspan="1">Leg IV</td><td rowspan="1" colspan="1">Trochanter</td><td rowspan="1" colspan="1">0.64</td><td rowspan="1" colspan="1">0.53</td><td rowspan="1" colspan="1">0.59</td><td rowspan="1" colspan="1">0.51</td></tr><tr><td rowspan="1" colspan="1">Femur</td><td rowspan="1" colspan="1">1.84</td><td rowspan="1" colspan="1">1.59</td><td rowspan="1" colspan="1">2.23</td><td rowspan="1" colspan="1">1.58</td></tr><tr><td rowspan="1" colspan="1">Patella</td><td rowspan="1" colspan="1">0.90</td><td rowspan="1" colspan="1">0.68</td><td rowspan="1" colspan="1">0.99</td><td rowspan="1" colspan="1">0.66</td></tr><tr><td rowspan="1" colspan="1">Tibia</td><td rowspan="1" colspan="1">1.48</td><td rowspan="1" colspan="1">1.16</td><td rowspan="1" colspan="1">1.68</td><td rowspan="1" colspan="1">1.10</td></tr><tr><td rowspan="1" colspan="1">Basitarsus</td><td rowspan="1" colspan="1">1.24</td><td rowspan="1" colspan="1">0.99</td><td rowspan="1" colspan="1">1.46</td><td rowspan="1" colspan="1">0.99</td></tr><tr><td rowspan="1" colspan="1">Telotarsus</td><td rowspan="1" colspan="1">0.81</td><td rowspan="1" colspan="1">0.71</td><td rowspan="1" colspan="1">0.88</td><td rowspan="1" colspan="1">0.70</td></tr><tr><td rowspan="1" colspan="1">Total</td><td rowspan="1" colspan="1">7.39</td><td rowspan="1" colspan="1">6.14</td><td rowspan="1" colspan="1">8.34</td><td rowspan="1" colspan="1">5.98</td></tr><tr><td rowspan="6" colspan="1">Pedipalp</td><td rowspan="1" colspan="1">Trochanter</td><td rowspan="1" colspan="1">0.66</td><td rowspan="1" colspan="1">0.65</td><td rowspan="1" colspan="1">0.37</td><td rowspan="1" colspan="1">0.71</td></tr><tr><td rowspan="1" colspan="1">Femur</td><td rowspan="1" colspan="1">0.77</td><td rowspan="1" colspan="1">0.74</td><td rowspan="1" colspan="1">0.85</td><td rowspan="1" colspan="1">0.57</td></tr><tr><td rowspan="1" colspan="1">Patella</td><td rowspan="1" colspan="1">0.78</td><td rowspan="1" colspan="1">0.73</td><td rowspan="1" colspan="1">0.83</td><td rowspan="1" colspan="1">0.64</td></tr><tr><td rowspan="1" colspan="1">Tibia</td><td rowspan="1" colspan="1">0.73</td><td rowspan="1" colspan="1">0.71</td><td rowspan="1" colspan="1">0.79</td><td rowspan="1" colspan="1">0.62</td></tr><tr><td rowspan="1" colspan="1">Tarsus</td><td rowspan="1" colspan="1">0.37</td><td rowspan="1" colspan="1">0.28</td><td rowspan="1" colspan="1">0.34</td><td rowspan="1" colspan="1">0.36</td></tr><tr><td rowspan="1" colspan="1">Total</td><td rowspan="1" colspan="1">2.97</td><td rowspan="1" colspan="1">2.78</td><td rowspan="1" colspan="1">3.28</td><td rowspan="1" colspan="1">3.46</td></tr></tbody></table></table-wrap><p>Chelicerae (Fig. <xref ref-type="fig" rid="F3">3A, B</xref>): movable finger: serrula with 17 teeth, guard tooth present, with one prominent accessory tooth at subterminal part of movable finger. Fixed finger with two large teeth and four smaller teeth, proximal tooth with one tiny, blunt lateral tooth. Setation: setal group formula: 3–9–5–4–10–6–1–6. G1 with three spatulate setae; G2 composed of nine smooth setae; G3 with five setae, feathered apically and smooth basally; G4 consisting of four small setae, smooth, basally thick, distally elongated; G5A with 10 similarly sized setae, feathered apically and smooth basally, length almost equal to movable finger; G5B with six setae, basal two short and smooth, apical four longer and feathered; G6 with one smooth seta about 3/5 of movable finger length; G7 with seven smooth setae.</p><fig id="F3" position="float" orientation="portrait"><object-id xmlns:xlink="http://www.w3.org/1999/xlink" content-type="doi" xlink:type="simple">10.3897/zookeys.1204.121754.figure3</object-id><object-id xmlns:xlink="http://www.w3.org/1999/xlink" content-type="arpha" xlink:type="simple">80E8AF55-9B1C-59BC-BC7D-3EAE346174EE</object-id><label>Figure 3.</label><caption><p>Chelicerae of <italic><tp:taxon-name><tp:taxon-name-part taxon-name-part-type="genus" reg="Bamazomus">Bamazomus</tp:taxon-name-part><tp:taxon-name-part taxon-name-part-type="species" reg="shanghang">shanghang</tp:taxon-name-part></tp:taxon-name></italic> sp. nov., holotype male and paratype female <bold>A</bold> male, mesal view <bold>B</bold> same, movable finger and fixed finger <bold>C</bold> female (tip broken), mesal view <bold>D</bold> same, movable finger and fixed finger. Abbreviations: <abbrev xmlns:xlink="http://www.w3.org/1999/xlink" xlink:title="accessory tooth of movable finger" id="ABBRID0EDVAE" xlink:type="simple">AT</abbrev> = accessory tooth of movable finger, G = setal group numbers of chelicerae, <abbrev xmlns:xlink="http://www.w3.org/1999/xlink" xlink:title="guard tooth of movable finger" id="ABBRID0EHVAE" xlink:type="simple">GT</abbrev> = guard tooth of movable finger, S = serrula.</p></caption><graphic xmlns:xlink="http://www.w3.org/1999/xlink" xlink:href="zookeys-1204-337_article-121754__-g003.jpg" position="float" orientation="portrait" xlink:type="simple" id="oo_1067603.jpg"><uri content-type="original_file" xlink:type="simple">https://binary.pensoft.net/fig/1067603</uri></graphic></fig><p>Palps (Fig. <xref ref-type="fig" rid="F4">4A, B</xref>): 2.05 times longer than propeltidium; trochanter with apical process, blunt apical process with angle of about 70°; mesal surface of trochanter with two setae near ventral margin and two setae near dorsal margin; with one small mesal spur. Femur 1.7 times longer than high; ventral margin on ectal surface with acuminate setae Fe1, Fe5, Fev1, Fev2 and one dorsal seta Fed3; mesal surface with row of four ventral setae (<abbrev xmlns:xlink="http://www.w3.org/1999/xlink" xlink:title="femur ventro-mesally" id="ABBRID0EWVAE" xlink:type="simple">Fmv</abbrev> 1–4) and one dorsal seta Fmd3. Patella with three acuminate setae <abbrev xmlns:xlink="http://www.w3.org/1999/xlink" xlink:title="patella ectally" id="ABBRID0E1VAE" xlink:type="simple">Pe</abbrev> and one seta Pme1 on ventro-ectal surface; with three feathered setae <abbrev xmlns:xlink="http://www.w3.org/1999/xlink" xlink:title="patella mesally" id="ABBRID0E5VAE" xlink:type="simple">Pm</abbrev> and one seta Pmm3 on ventro-mesal surface. Setae formula on tibia 3–3–5. Tarsal spurs asymmetrical.</p><fig id="F4" position="float" orientation="portrait"><object-id xmlns:xlink="http://www.w3.org/1999/xlink" content-type="doi" xlink:type="simple">10.3897/zookeys.1204.121754.figure4</object-id><object-id xmlns:xlink="http://www.w3.org/1999/xlink" content-type="arpha" xlink:type="simple">E620B6A8-B165-50DE-8CF5-C160485A4E22</object-id><label>Figure 4.</label><caption><p>Palps of <italic><tp:taxon-name><tp:taxon-name-part taxon-name-part-type="genus" reg="Bamazomus">Bamazomus</tp:taxon-name-part><tp:taxon-name-part taxon-name-part-type="species" reg="shanghang">shanghang</tp:taxon-name-part></tp:taxon-name></italic> sp. nov., holotype male and paratype female <bold>A</bold> male, mesal view <bold>B</bold> same, ectal view <bold>C</bold> female, mesal view <bold>D</bold> same, ectal view.</p></caption><graphic xmlns:xlink="http://www.w3.org/1999/xlink" xlink:href="zookeys-1204-337_article-121754__-g004.jpg" position="float" orientation="portrait" xlink:type="simple" id="oo_1067604.jpg"><uri content-type="original_file" xlink:type="simple">https://binary.pensoft.net/fig/1067604</uri></graphic></fig><p>Legs: leg I, basitarsal–telotarsal proportions: 32: 5: 6: 6: 7: 6: 12. Femur IV 3.14 times longer than high.</p><p>Opisthosoma: tergite I with three pairs of microsetae anteriorly and one pair of <abbrev xmlns:xlink="http://www.w3.org/1999/xlink" xlink:title="dorso-median setae of abdomen and flagellum" id="ABBRID0EFXAE" xlink:type="simple">Dm</abbrev>; tergite II with three pairs of microsetae anteriorly and pair of <abbrev xmlns:xlink="http://www.w3.org/1999/xlink" xlink:title="dorso-median setae of abdomen and flagellum" id="ABBRID0EJXAE" xlink:type="simple">Dm</abbrev>; tergites III–VII with one pair of <abbrev xmlns:xlink="http://www.w3.org/1999/xlink" xlink:title="dorso-median setae of abdomen and flagellum" id="ABBRID0ENXAE" xlink:type="simple">Dm</abbrev> setae each; tergite VIII with pairs <abbrev xmlns:xlink="http://www.w3.org/1999/xlink" xlink:title="dorso-median setae of abdomen and flagellum" id="ABBRID0ERXAE" xlink:type="simple">Dm</abbrev> and Dl2; tergite IX with pairs <abbrev xmlns:xlink="http://www.w3.org/1999/xlink" xlink:title="dorso-median setae of abdomen and flagellum" id="ABBRID0EVXAE" xlink:type="simple">Dm</abbrev>, Dl1 and Dl2. Segments X, XI telescoped, with setal pairs <abbrev xmlns:xlink="http://www.w3.org/1999/xlink" xlink:title="dorso-median setae of abdomen and flagellum" id="ABBRID0EZXAE" xlink:type="simple">Dm</abbrev>, Dl1, Dl2, Vm2, Vl1, Vl2, and single Vm1; segment XII with <abbrev xmlns:xlink="http://www.w3.org/1999/xlink" xlink:title="dorso-median setae of abdomen and flagellum" id="ABBRID0E4XAE" xlink:type="simple">Dm</abbrev>, Dl1, Dl2, Vm2, Vl1, Vl2, and single Vm1, with posterodorsal process. Sternites II–VII with two irregular rows of setae each; genital plate with scattered setae.</p><p>Flagellum (Figs <xref ref-type="fig" rid="F5">5A–C</xref>, <xref ref-type="fig" rid="F6">6A–C</xref>): nearly rectangular in shape; 1.94 times longer than wide; posterior margin with three posterior processes; dorsal side with small, conical protuberance; setation: seta Dm1 situate base of bulb, two rows of microseate located dorsolaterally next to Dm1, right row with four microsetae, left row with three microsetae; Dm4 at same level as Dl3; Dl2 anterior to Dm4; both sides of pedicel with Dl1; Vm1 posterior to Vm2; Vm3 anterior to Vl1; Vm5 at same level as Vl2; two <abbrev xmlns:xlink="http://www.w3.org/1999/xlink" xlink:title="patches of microsetae of the male flagellum" id="ABBRID0ELYAE" xlink:type="simple">Msp</abbrev> between Vl1 and Vl2.</p><fig id="F5" position="float" orientation="portrait"><object-id xmlns:xlink="http://www.w3.org/1999/xlink" content-type="doi" xlink:type="simple">10.3897/zookeys.1204.121754.figure5</object-id><object-id xmlns:xlink="http://www.w3.org/1999/xlink" content-type="arpha" xlink:type="simple">BDF0AAED-4FF8-5921-A0E5-3B7E70380A22</object-id><label>Figure 5.</label><caption><p>Flagellum of <italic><tp:taxon-name><tp:taxon-name-part taxon-name-part-type="genus" reg="Bamazomus">Bamazomus</tp:taxon-name-part><tp:taxon-name-part taxon-name-part-type="species" reg="shanghang">shanghang</tp:taxon-name-part></tp:taxon-name></italic> sp. nov., holotype male and paratype female <bold>A</bold> male, dorsal view <bold>B</bold> same, ventral view <bold>C</bold> same, lateral view <bold>D</bold> female, dorsal view <bold>E</bold> same, ventral view <bold>F</bold> same, lateral view.</p></caption><graphic xmlns:xlink="http://www.w3.org/1999/xlink" xlink:href="zookeys-1204-337_article-121754__-g005.jpg" position="float" orientation="portrait" xlink:type="simple" id="oo_1067605.jpg"><uri content-type="original_file" xlink:type="simple">https://binary.pensoft.net/fig/1067605</uri></graphic></fig><fig id="F6" position="float" orientation="portrait"><object-id xmlns:xlink="http://www.w3.org/1999/xlink" content-type="doi" xlink:type="simple">10.3897/zookeys.1204.121754.figure6</object-id><object-id xmlns:xlink="http://www.w3.org/1999/xlink" content-type="arpha" xlink:type="simple">E5AF29A3-13BC-5AEA-AB45-E7EBAE932760</object-id><label>Figure 6.</label><caption><p>Flagellum of <italic><tp:taxon-name><tp:taxon-name-part taxon-name-part-type="genus" reg="Bamazomus">Bamazomus</tp:taxon-name-part><tp:taxon-name-part taxon-name-part-type="species" reg="shanghang">shanghang</tp:taxon-name-part></tp:taxon-name></italic> sp. nov., holotype male and paratype female <bold>A</bold> male, dorsal view <bold>B</bold> same, ventral view <bold>C</bold> same, lateral view <bold>D</bold> female, dorsal view <bold>E</bold> same, ventral view <bold>F</bold> same, lateral view. Abbreviations: <abbrev xmlns:xlink="http://www.w3.org/1999/xlink" xlink:title="dorso-median setae of abdomen and flagellum" id="ABBRID0ES1AE" xlink:type="simple">Dm</abbrev> = dorso-median setae of abdomen and flagellum, <abbrev xmlns:xlink="http://www.w3.org/1999/xlink" xlink:title="dorso-lateral setae of the abdomen and flagellum" id="ABBRID0EW1AE" xlink:type="simple">Dl</abbrev> = dorso-lateral setae of the abdomen and flagellum, <abbrev xmlns:xlink="http://www.w3.org/1999/xlink" xlink:title="ventro-median setae of the abdomen and flagellum" id="ABBRID0E11AE" xlink:type="simple">Vm</abbrev> = ventro-median setae of the abdomen and flagellum, <abbrev xmlns:xlink="http://www.w3.org/1999/xlink" xlink:title="ventro-lateral setae of the abdomen and flagellum" id="ABBRID0E51AE" xlink:type="simple">Vl</abbrev> = ventro-lateral setae of the abdomen and flagellum.</p></caption><graphic xmlns:xlink="http://www.w3.org/1999/xlink" xlink:href="zookeys-1204-337_article-121754__-g006.jpg" position="float" orientation="portrait" xlink:type="simple" id="oo_1067606.jpg"><uri content-type="original_file" xlink:type="simple">https://binary.pensoft.net/fig/1067606</uri></graphic></fig><p><bold>Female. <italic>Paratype</italic></bold> (Fig. <xref ref-type="fig" rid="F2">2C, D</xref>): measurements as in Table <xref ref-type="table" rid="T1">1</xref>. Colour: light brownish. Palps (Fig. <xref ref-type="fig" rid="F4">4C, D</xref>) similar to male, 1.82 times longer than propeltidium, setae formula on tibia 4–2–3. Prosoma: anterior process of propeltidium with three setae (pair of setae followed by single seta) followed by five pairs of dorsal setae. Flagellum (Figs <xref ref-type="fig" rid="F5">5D–F</xref>, <xref ref-type="fig" rid="F6">6D–F</xref>) with three flagellomeres, setation: Vl1 anterior to Dl2; Vm1 at same level as Vm2; Dl4 posterior to Dm4; Vm3 anterior to Vl1; Dl3 at same level as Vl2; Dl1 posterior to Vm2; Vm5 posterior to Dl2. Spermathecae (Fig. <xref ref-type="fig" rid="F7">7A, B</xref>) with five or six pairs of lobes, short and thick, with some apical apophyses. Chitinized arch heart-shaped, with a wide <abbrev xmlns:xlink="http://www.w3.org/1999/xlink" xlink:title="lateral tip of chitinized arch" id="ABBRID0EF3AE" xlink:type="simple">LT</abbrev> and with curved, wide and incomplete anterior <abbrev xmlns:xlink="http://www.w3.org/1999/xlink" xlink:title="anterior branch" id="ABBRID0EJ3AE" xlink:type="simple">AB</abbrev>. Gonopod distal bifurcation. Chelicerae (Fig. <xref ref-type="fig" rid="F3">3C, D</xref>): movable finger with one prominent accessory tooth; serrula with 17 teeth. Fixed finger with two large teeth and six smaller teeth, proximal tooth with one tiny, blunt lateral tooth. Setal group formula 3–9–5–4–10–6–1–6.</p><fig id="F7" position="float" orientation="portrait"><object-id xmlns:xlink="http://www.w3.org/1999/xlink" content-type="doi" xlink:type="simple">10.3897/zookeys.1204.121754.figure7</object-id><object-id xmlns:xlink="http://www.w3.org/1999/xlink" content-type="arpha" xlink:type="simple">08CCE258-C866-5F3D-9A7C-80D5A5E35992</object-id><label>Figure 7.</label><caption><p>Spermathecae of <italic><tp:taxon-name><tp:taxon-name-part taxon-name-part-type="genus" reg="Bamazomus">Bamazomus</tp:taxon-name-part><tp:taxon-name-part taxon-name-part-type="species" reg="shanghang">shanghang</tp:taxon-name-part></tp:taxon-name></italic> sp. nov. <bold>A, B</bold> female paratype, dosal view. Abbreviations: <abbrev xmlns:xlink="http://www.w3.org/1999/xlink" xlink:title="anterior branch" id="ABBRID0EG4AE" xlink:type="simple">AB</abbrev> = anterior branch of chitinized arch, <abbrev xmlns:xlink="http://www.w3.org/1999/xlink" xlink:title="internal angle of chitinized arch" id="ABBRID0EK4AE" xlink:type="simple">IA</abbrev> = internal angle of chitinized arch, L = lobe, <abbrev xmlns:xlink="http://www.w3.org/1999/xlink" xlink:title="lateral tip of chitinized arch" id="ABBRID0EO4AE" xlink:type="simple">LT</abbrev> = lateral tip of chitinized arch.</p></caption><graphic xmlns:xlink="http://www.w3.org/1999/xlink" xlink:href="zookeys-1204-337_article-121754__-g007.jpg" position="float" orientation="portrait" xlink:type="simple" id="oo_1067607.jpg"><uri content-type="original_file" xlink:type="simple">https://binary.pensoft.net/fig/1067607</uri></graphic></fig></tp:treatment-sec><tp:treatment-sec sec-type="comments" id="SECID0EX4AE"><title>Comments.</title><p>The female of new species has a more pronounced apical process of the palpal trochanter than the male, which is uncommon and generally opposite to other schizomids. Usually, there are two or three G4 on the chelicerae in <tp:taxon-name><tp:taxon-name-part taxon-name-part-type="family">Hubbardiidae</tp:taxon-name-part></tp:taxon-name>, and these are concentrated in the lower row. G4 are easily confused with G7, but it is believed that G4 can be distinguished by their short setae which are thickened at the base (vs long setae which are not basally thickened), as seen in the new species.</p></tp:treatment-sec><tp:treatment-sec sec-type="habitat" id="SECID0EC5AE"><title>Habitats.</title><p>The new species was collected under a heap of leaf-covered stones. The female specimen was collected from the underside of a stone, while the male was found in the ground under the stones.</p></tp:treatment-sec><tp:treatment-sec sec-type="distribution" id="SECID0EH5AE"><title>Distribution.</title><p>This species is known only from the type locality (Fig. <xref ref-type="fig" rid="F1">1</xref>).</p></tp:treatment-sec><ref-list><ref id="B3"><mixed-citation xmlns:xlink="http://www.w3.org/1999/xlink" xlink:type="simple"><person-group><name name-style="western"><surname>Cokendolpher</surname><given-names>JC</given-names></name><name name-style="western"><surname>Reddell</surname><given-names>JR</given-names></name></person-group> (<year>1986</year>) <article-title><italic><tp:taxon-name><tp:taxon-name-part taxon-name-part-type="genus">Schizomus</tp:taxon-name-part><tp:taxon-name-part taxon-name-part-type="species">siamensis</tp:taxon-name-part></tp:taxon-name></italic> (<tp:taxon-name><tp:taxon-name-part taxon-name-part-type="order">Schizomida</tp:taxon-name-part></tp:taxon-name>: <tp:taxon-name><tp:taxon-name-part taxon-name-part-type="family">Schizomidae</tp:taxon-name-part></tp:taxon-name>) from eastern Asia and Hawaii.</article-title><source>Acta Arachnologica</source><volume>35</volume>(<issue>1</issue>): <fpage>23</fpage>–<lpage>28</lpage>. <ext-link xlink:href="10.2476/asjaa.35.23" ext-link-type="doi" xlink:type="simple">https://doi.org/10.2476/asjaa.35.23</ext-link></mixed-citation></ref><ref id="B6"><mixed-citation xmlns:xlink="http://www.w3.org/1999/xlink" xlink:type="simple"><person-group><name name-style="western"><surname>Hansen</surname><given-names>HJ</given-names></name><name name-style="western"><surname>Soerensen</surname><given-names>WE</given-names></name></person-group> (<year>1905</year>) The Tartarides: a tribe of the order Pedipalpi. Biodiversity Heritage Library 2(8).</mixed-citation></ref></ref-list></tp:taxon-treatment>
