# Supplementary material for: ﻿Two new species of Bamazomus Harvey, 1992 from southern China (Schizomida, Hubbardiidae)
Source: Zookeys. 2024 Jun 12;1204:337–53. doi: 10.3897/zookeys.1204.121754 (PMC11187576; doi:10.3897/zookeys.1204.121754)
Supplement: XML Treatment for Bamazomus songi [file zookeys.1204.121754-treatment3.xml]

<!DOCTYPE tp:taxon-treatment
  PUBLIC "-//TaxonX//DTD Taxonomic Treatment Publishing DTD v0 20100105//EN" "tax-treatment-NSO.dtd">
<tp:taxon-treatment xmlns:tp="http://www.plazi.org/taxpub"><tp:treatment-meta><kwd-group><label>Taxon classification</label><kwd>
                <named-content content-type="kingdom">Animalia</named-content>
              </kwd><kwd>
                <named-content content-type="order">Schizomida</named-content>
              </kwd><kwd>
                <named-content content-type="family">Hubbardiidae</named-content>
              </kwd></kwd-group><mixed-citation publication-type="journal"><person-group><name><surname>Zheng</surname><given-names>Tao</given-names></name><name><surname>Gong</surname><given-names>Jiaxian</given-names></name><name><surname>Zhang</surname><given-names>Feng</given-names></name></person-group><article-title>﻿Two new species of <italic><tp:taxon-name><tp:taxon-name-part taxon-name-part-type="genus" reg="Bamazomus">Bamazomus</tp:taxon-name-part></tp:taxon-name></italic> Harvey, 1992 from southern China (<tp:taxon-name><tp:taxon-name-part taxon-name-part-type="order">Schizomida</tp:taxon-name-part></tp:taxon-name>, <tp:taxon-name><tp:taxon-name-part taxon-name-part-type="family">Hubbardiidae</tp:taxon-name-part></tp:taxon-name>)</article-title><source>Zookeys</source><day>12</day><month>06</month><year>2024</year><volume>1204</volume><fpage>337</fpage><lpage>353</lpage><pub-id pub-id-type="doi">10.3897/zookeys.1204.121754</pub-id></mixed-citation></tp:treatment-meta><tp:nomenclature><label>﻿</label><tp:taxon-name>
              <object-id xmlns:xlink="http://www.w3.org/1999/xlink" content-type="arpha" xlink:type="simple">5F42EAFB-B551-5A90-9B88-21AF6BFBE47C</object-id>
              <tp:taxon-name-part taxon-name-part-type="genus" reg="Bamazomus">Bamazomus</tp:taxon-name-part>
              <tp:taxon-name-part taxon-name-part-type="species" reg="songi">songi</tp:taxon-name-part>
              <object-id xmlns:xlink="http://www.w3.org/1999/xlink" content-type="zoobank" xlink:type="simple">https://zoobank.org/DD7C1E05-5C3C-4408-9321-20D5367790B6</object-id>
            </tp:taxon-name><tp:taxon-status xmlns:xlink="http://www.w3.org/1999/xlink" xlink:type="simple">sp. nov.</tp:taxon-status><xref ref-type="fig" rid="F1">Figs 1</xref><xref ref-type="fig" rid="F8">, 8</xref><xref ref-type="fig" rid="F9">, 9</xref><xref ref-type="fig" rid="F10">, 10</xref><xref ref-type="fig" rid="F11">, 11</xref><xref ref-type="fig" rid="F12">, 12</xref><xref ref-type="fig" rid="F13">, 13</xref><xref ref-type="table" rid="T1">, Table 1 宋氏巴马加盾</xref></tp:nomenclature><tp:treatment-sec sec-type="type material" id="SECID0E3AAG"><title>Type material.</title><p><bold><italic>Holotype</italic></bold> ♂ (<abbrev xmlns:xlink="http://www.w3.org/1999/xlink" content-type="institution" xlink:title="Museum of Hebei University" id="ABBRID0EHBAG" xlink:type="simple">MHBU</abbrev>-ZT5-1), China: Guangdong Province, Chaozhou City, Raoping County, Raoyang Town, Gangxia Village, <named-content xmlns:xlink="http://www.w3.org/1999/xlink" content-type="dwc:verbatimCoordinates" xlink:type="simple"><named-content content-type="geo-json" specific-use="{&#34;type&#34;:&#34;Point&#34;,&#34;coordinates&#34;:[116.881400,24.092400]}" id="NCID0EPBAG" xlink:type="simple">24.0924°N, 116.8814°E</named-content></named-content>, 177 m elev., 23.VIII.2023, leg. J.-X. Gong. <bold><italic>Paratype</italic></bold>: 2♂ 4♀ (<abbrev xmlns:xlink="http://www.w3.org/1999/xlink" content-type="institution" xlink:title="Museum of Hebei University" id="ABBRID0EXBAG" xlink:type="simple">MHBU</abbrev>-ZT5-2), same data as the holotype.</p></tp:treatment-sec><tp:treatment-sec sec-type="etymology" id="SECID0E3BAG"><title>Etymology.</title><p>The specific name is a patronym in honour of the late academician Daxiang Song (1935–2008), a scholar of arachnology who was the first to describe <tp:taxon-name><tp:taxon-name-part taxon-name-part-type="order">Schizomida</tp:taxon-name-part></tp:taxon-name> from China.</p></tp:treatment-sec><tp:treatment-sec sec-type="diagnosis" id="SECID0EHCAG"><title>Diagnosis.</title><p><italic><tp:taxon-name><tp:taxon-name-part taxon-name-part-type="genus" reg="Bamazomus">Bamazomus</tp:taxon-name-part><tp:taxon-name-part taxon-name-part-type="species" reg="songi">songi</tp:taxon-name-part></tp:taxon-name></italic> sp. nov. resembles <italic><tp:taxon-name><tp:taxon-name-part taxon-name-part-type="genus" reg="Bamazomus">B.</tp:taxon-name-part><tp:taxon-name-part taxon-name-part-type="species" reg="shanghang">shanghang</tp:taxon-name-part></tp:taxon-name></italic> sp. nov. in having three posterior processes and a small, conical protuberance on the posterior margin of flagellum in the male, and in having spermathecal lobes with several apical apophyses and an incomplete anterior branch (Figs <xref ref-type="fig" rid="F5">5A, B</xref>, <xref ref-type="fig" rid="F6">6A, B</xref>, <xref ref-type="fig" rid="F7">7A, B</xref>), but can be distinguished by: 1) the presence of seven or eight pairs of spermathecal lobes (Fig. <xref ref-type="fig" rid="F13">13A, B</xref>) vs five or six pairs of lobes (Fig. <xref ref-type="fig" rid="F7">7A, B</xref>); 2) the short, proximally gonopod broad and wide chitinized arch (Fig. <xref ref-type="fig" rid="F13">13A, B</xref>) vs the long, proximally narrow gonopod and narrow chitinized arch (Fig. <xref ref-type="fig" rid="F7">7A, B</xref>); 3) the Dm4 anterior to the middle dorsal process of flagellum (Figs <xref ref-type="fig" rid="F11">11A</xref>, <xref ref-type="fig" rid="F12">12A</xref>) vs Dm4 on the middle dorsal process (Figs <xref ref-type="fig" rid="F5">5A</xref>, <xref ref-type="fig" rid="F6">6A</xref>); 4) the Dm4 anterior to Dl3 and the Vm5 anterior to Vl2 on flagellum, the long, acuminate trochanter apical process on pedipalps in the male (Figs <xref ref-type="fig" rid="F10">10A, B</xref>, <xref ref-type="fig" rid="F11">11A–C</xref>, <xref ref-type="fig" rid="F12">12A–C</xref>) vs the Dm4 posterior to Dl3, the Vm5 at same level as Vl2, blunt and short (Figs <xref ref-type="fig" rid="F4">4A, B</xref>, <xref ref-type="fig" rid="F5">5A–C</xref>, <xref ref-type="fig" rid="F6">6A–C</xref>).</p></tp:treatment-sec><tp:treatment-sec sec-type="description" id="SECID0EHFAG"><title>Description.</title><p><bold><italic>Holotype</italic> Male</bold> (Fig. <xref ref-type="fig" rid="F8">8A, B</xref>): measurements as in Table <xref ref-type="table" rid="T1">1</xref>. Colour: brownish. Prosoma: anterior process of propeltidium with three setae (pair of setae followed by single seta) followed four pairs of dorsal setae (2+2+2+2); eye spots distinct. Mesopeltidia separated. Metapeltidium divided. Anterior sternum with 11 setae (including two sternapophysial setae); posterior sternum triangular with six setae.</p><fig id="F8" position="float" orientation="portrait"><object-id xmlns:xlink="http://www.w3.org/1999/xlink" content-type="doi" xlink:type="simple">10.3897/zookeys.1204.121754.figure8</object-id><object-id xmlns:xlink="http://www.w3.org/1999/xlink" content-type="arpha" xlink:type="simple">E430606D-083B-59ED-8BBF-AC8763685EFB</object-id><label>Figure 8.</label><caption><p>Habitus of <italic><tp:taxon-name><tp:taxon-name-part taxon-name-part-type="genus" reg="Bamazomus">Bamazomus</tp:taxon-name-part><tp:taxon-name-part taxon-name-part-type="species" reg="songi">songi</tp:taxon-name-part></tp:taxon-name></italic> sp. nov., holotype male and paratype female <bold>A</bold> male, dorsal view <bold>B</bold> same, ventral view <bold>C</bold> female paratype, dorsal view <bold>D</bold> same, ventral view.</p></caption><graphic xmlns:xlink="http://www.w3.org/1999/xlink" xlink:href="zookeys-1204-337_article-121754__-g008.jpg" position="float" orientation="portrait" xlink:type="simple" id="oo_1067608.jpg"><uri content-type="original_file" xlink:type="simple">https://binary.pensoft.net/fig/1067608</uri></graphic></fig><p>Chelicerae (Fig. <xref ref-type="fig" rid="F9">9A, B</xref>): movable finger: serrula with 17 teeth, guard tooth present, with one prominent accessory tooth at subterminal part of movable finger. Fixed finger with two large teeth and four smaller teeth, proximal tooth with one tiny, blunt lateral tooth. Setation: setal group formula: 3–6–4–5–13–10–1–5. G1 with three spatulate setae; G2 composed of six feathered setae; G3 with four setae, feathered apically and smooth basally; G4 consisting of five small setae, smooth, basally thick, distally elongated; G5A with 13 similar sized setae, feathered apically and smooth basally, length almost equal to movable finger; G5B with 10 setae, basal three short and smooth, apical seven longer and feathered; G6 with one smooth seta about 1/2 of movable finger length; G7 with five smooth setae.</p><fig id="F9" position="float" orientation="portrait"><object-id xmlns:xlink="http://www.w3.org/1999/xlink" content-type="doi" xlink:type="simple">10.3897/zookeys.1204.121754.figure9</object-id><object-id xmlns:xlink="http://www.w3.org/1999/xlink" content-type="arpha" xlink:type="simple">5E0F0DA5-5A21-54E3-B53C-E007DFFDC4BA</object-id><label>Figure 9.</label><caption><p>Chelicerae of <italic><tp:taxon-name><tp:taxon-name-part taxon-name-part-type="genus" reg="Bamazomus">Bamazomus</tp:taxon-name-part><tp:taxon-name-part taxon-name-part-type="species" reg="songi">songi</tp:taxon-name-part></tp:taxon-name></italic> sp. nov., holotype male and paratype female <bold>A</bold> male, mesal view <bold>B</bold> same, movable finger and fixed finger <bold>C</bold> female, mesal view <bold>D</bold> same, movable finger and fixed finger. Abbreviations: <abbrev xmlns:xlink="http://www.w3.org/1999/xlink" xlink:title="accessory tooth of movable finger" id="ABBRID0E2HAG" xlink:type="simple">AT</abbrev> = accessory tooth of movable finger, G = setal group numbers of chelicerae, <abbrev xmlns:xlink="http://www.w3.org/1999/xlink" xlink:title="guard tooth of movable finger" id="ABBRID0E6HAG" xlink:type="simple">GT</abbrev> = guard tooth of movable finger, S = serrula.</p></caption><graphic xmlns:xlink="http://www.w3.org/1999/xlink" xlink:href="zookeys-1204-337_article-121754__-g009.jpg" position="float" orientation="portrait" xlink:type="simple" id="oo_1067609.jpg"><uri content-type="original_file" xlink:type="simple">https://binary.pensoft.net/fig/1067609</uri></graphic></fig><p>Palps (Fig. <xref ref-type="fig" rid="F10">10A, B</xref>): 2.9 times longer than propeltidium length; trochanter with apical process, pointed apical process with angle of about 45°; mesal surface of trochanter with three setae near ventral margin and one seta near dorsal margin; with one small mesal spur. Femur 2.4 times longer than high; ventral margin on ectal surface with acuminate setae Fe1, Fe5, Fev1, Fev2 and one dorsal setae Fed3; mesal surface with a row of four ventral setae (<abbrev xmlns:xlink="http://www.w3.org/1999/xlink" xlink:title="femur ventro-mesally" id="ABBRID0EOIAG" xlink:type="simple">Fmv</abbrev> 1–4) and one dorsal seta Fmd3. Patella with three acuminate setae <abbrev xmlns:xlink="http://www.w3.org/1999/xlink" xlink:title="patella ectally" id="ABBRID0ESIAG" xlink:type="simple">Pe</abbrev> and one seta Pme1 on ventro-ectal surface; with three feathered setae <abbrev xmlns:xlink="http://www.w3.org/1999/xlink" xlink:title="patella mesally" id="ABBRID0EWIAG" xlink:type="simple">Pm</abbrev> and one seta Pmm3 on ventro-mesal surface. Setae formula on tibia 5–3–6. Tarsal spurs asymmetrical.</p><fig id="F10" position="float" orientation="portrait"><object-id xmlns:xlink="http://www.w3.org/1999/xlink" content-type="doi" xlink:type="simple">10.3897/zookeys.1204.121754.figure10</object-id><object-id xmlns:xlink="http://www.w3.org/1999/xlink" content-type="arpha" xlink:type="simple">3D764575-54E4-559A-9EC7-38DCEB5384AC</object-id><label>Figure 10.</label><caption><p>Palps of <italic><tp:taxon-name><tp:taxon-name-part taxon-name-part-type="genus" reg="Bamazomus">Bamazomus</tp:taxon-name-part><tp:taxon-name-part taxon-name-part-type="species" reg="songi">songi</tp:taxon-name-part></tp:taxon-name></italic> sp. nov., holotype male and paratype female <bold>A</bold> male, mesal view <bold>B</bold> same, ectal view <bold>C</bold> female, mesal view <bold>D</bold> same, ectal view.</p></caption><graphic xmlns:xlink="http://www.w3.org/1999/xlink" xlink:href="zookeys-1204-337_article-121754__-g010.jpg" position="float" orientation="portrait" xlink:type="simple" id="oo_1067610.jpg"><uri content-type="original_file" xlink:type="simple">https://binary.pensoft.net/fig/1067610</uri></graphic></fig><p>Legs: leg I, basitarsal–telotarsal proportions: 37: 5: 6: 7: 6: 7: 13. Femur IV 3.70 times longer than high.</p><p>Opisthosoma: tergite I with three pairs of microsetae anteriorly and pair of <abbrev xmlns:xlink="http://www.w3.org/1999/xlink" xlink:title="dorso-median setae of abdomen and flagellum" id="ABBRID0E4JAG" xlink:type="simple">Dm</abbrev>; tergite II with three pairs of microsetae anteriorly and pair of <abbrev xmlns:xlink="http://www.w3.org/1999/xlink" xlink:title="dorso-median setae of abdomen and flagellum" id="ABBRID0EBKAG" xlink:type="simple">Dm</abbrev>; tergites III–VII with one pair of <abbrev xmlns:xlink="http://www.w3.org/1999/xlink" xlink:title="dorso-median setae of abdomen and flagellum" id="ABBRID0EFKAG" xlink:type="simple">Dm</abbrev> setae each; tergite VIII with pairs <abbrev xmlns:xlink="http://www.w3.org/1999/xlink" xlink:title="dorso-median setae of abdomen and flagellum" id="ABBRID0EJKAG" xlink:type="simple">Dm</abbrev> and Dl2; tergite IX with pairs <abbrev xmlns:xlink="http://www.w3.org/1999/xlink" xlink:title="dorso-median setae of abdomen and flagellum" id="ABBRID0ENKAG" xlink:type="simple">Dm</abbrev>, Dl1, and Dl2. Segments X, XI telescoped, with setal pairs Dl1, Dl2, Vm2, Vl1, Vl2, and single Vm1; segment XII with <abbrev xmlns:xlink="http://www.w3.org/1999/xlink" xlink:title="dorso-median setae of abdomen and flagellum" id="ABBRID0ERKAG" xlink:type="simple">Dm</abbrev>, Dl1, Dl2, Vm2, Vl1, Vl2, and single Vm1, with posterodorsal process. Sternites II–VII with two irregular rows of setae each; genital plate with scattered setae.</p><p>Flagellum (Figs <xref ref-type="fig" rid="F11">11A–C</xref>, <xref ref-type="fig" rid="F12">12A–C</xref>): nearly rectangular in shape; 1.75 times longer than wide; posterior margin of flagellum with three posterior processes; the dorsal side with a small, conical protuberance; setation: seta Dm1 situate base of bulb, two rows of microseate placed dorsolaterally next to Dm1, each row with three microsetae; Dm4 anterior to Dl3; Dl2 anterior to Dm4; both sides of pedicel with Dl1; Vm1 posterior to Vm2; Vm3 anterior to Vl1; Vm5 anterior to Vl2; two <abbrev xmlns:xlink="http://www.w3.org/1999/xlink" xlink:title="patches of microsetae of the male flagellum" id="ABBRID0E6KAG" xlink:type="simple">Msp</abbrev> between Vl1 and Vl2.</p><fig id="F11" position="float" orientation="portrait"><object-id xmlns:xlink="http://www.w3.org/1999/xlink" content-type="doi" xlink:type="simple">10.3897/zookeys.1204.121754.figure11</object-id><object-id xmlns:xlink="http://www.w3.org/1999/xlink" content-type="arpha" xlink:type="simple">93628FD7-05ED-54AA-B01F-B41D16F26D10</object-id><label>Figure 11.</label><caption><p>Flagellum of <italic><tp:taxon-name><tp:taxon-name-part taxon-name-part-type="genus" reg="Bamazomus">Bamazomus</tp:taxon-name-part><tp:taxon-name-part taxon-name-part-type="species" reg="songi">songi</tp:taxon-name-part></tp:taxon-name></italic> sp. nov., holotype male and paratype female <bold>A</bold> male, dorsal view <bold>B</bold> same, ventral view <bold>C</bold> same, lateral view <bold>D</bold> female, dorsal view <bold>E</bold> same, ventral view <bold>F</bold> same, lateral view.</p></caption><graphic xmlns:xlink="http://www.w3.org/1999/xlink" xlink:href="zookeys-1204-337_article-121754__-g011.jpg" position="float" orientation="portrait" xlink:type="simple" id="oo_1067611.jpg"><uri content-type="original_file" xlink:type="simple">https://binary.pensoft.net/fig/1067611</uri></graphic></fig><fig id="F12" position="float" orientation="portrait"><object-id xmlns:xlink="http://www.w3.org/1999/xlink" content-type="doi" xlink:type="simple">10.3897/zookeys.1204.121754.figure12</object-id><object-id xmlns:xlink="http://www.w3.org/1999/xlink" content-type="arpha" xlink:type="simple">E660EDEE-6526-5A8D-AD44-88BE42A0A5AF</object-id><label>Figure 12.</label><caption><p>Flagellum of <italic><tp:taxon-name><tp:taxon-name-part taxon-name-part-type="genus" reg="Bamazomus">Bamazomus</tp:taxon-name-part><tp:taxon-name-part taxon-name-part-type="species" reg="songi">songi</tp:taxon-name-part></tp:taxon-name></italic> sp. nov., holotype male and paratype female <bold>A</bold> male, dorsal view <bold>B</bold> same, ventral view <bold>C</bold> same, lateral view <bold>D</bold> female, dorsal view <bold>E</bold> same, ventral view <bold>F</bold> same, lateral view. Abbreviations: <abbrev xmlns:xlink="http://www.w3.org/1999/xlink" xlink:title="dorso-median setae of abdomen and flagellum" id="ABBRID0EGNAG" xlink:type="simple">Dm</abbrev> = dorso-median setae of abdomen and flagellum, <abbrev xmlns:xlink="http://www.w3.org/1999/xlink" xlink:title="dorso-lateral setae of the abdomen and flagellum" id="ABBRID0EKNAG" xlink:type="simple">Dl</abbrev> = dorso-lateral setae of the abdomen and flagellum, <abbrev xmlns:xlink="http://www.w3.org/1999/xlink" xlink:title="ventro-median setae of the abdomen and flagellum" id="ABBRID0EONAG" xlink:type="simple">Vm</abbrev> = ventro-median setae of the abdomen and flagellum, <abbrev xmlns:xlink="http://www.w3.org/1999/xlink" xlink:title="ventro-lateral setae of the abdomen and flagellum" id="ABBRID0ESNAG" xlink:type="simple">Vl</abbrev> = ventro-lateral setae of the abdomen and flagellum.</p></caption><graphic xmlns:xlink="http://www.w3.org/1999/xlink" xlink:href="zookeys-1204-337_article-121754__-g012.jpg" position="float" orientation="portrait" xlink:type="simple" id="oo_1067612.jpg"><uri content-type="original_file" xlink:type="simple">https://binary.pensoft.net/fig/1067612</uri></graphic></fig><p><bold>Female. <italic>Paratype</italic></bold> (Fig. <xref ref-type="fig" rid="F8">8C, D</xref>): measurements as in Table <xref ref-type="table" rid="T1">1</xref>. Colour: brownish. pedipalps (Fig. <xref ref-type="fig" rid="F10">10C, D</xref>) similar to male, 2.30 times longer than propeltidium length, setae formula on tibia 4–5–4. Prosoma anterior process of propeltidium with three setae (pair of setae followed by single seta) followed by four pairs of dorsal setae. Flagellum (Figs <xref ref-type="fig" rid="F11">11D–F</xref>, <xref ref-type="fig" rid="F12">12D–F</xref>) with three flagellomeres. Setation: Vl1 anterior to Dl2; Vm1 at same level as Vm2; Dl4 posterior to Dm4; Vl2 anterior to Dl3; Dl1 anterior to Vm3; Dm4 posterior to Vm5. Spermathecae (Fig. <xref ref-type="fig" rid="F13">13A, B</xref>) with seven or eight pairs of short, thick lobes; spermathecal lobes with many small apical apophyses and with slight bifurcations. Chitinized arch wide, heart-shaped; with a wide <abbrev xmlns:xlink="http://www.w3.org/1999/xlink" xlink:title="lateral tip of chitinized arch" id="ABBRID0EZOAG" xlink:type="simple">LT</abbrev> and with curved, wide and incomplete <abbrev xmlns:xlink="http://www.w3.org/1999/xlink" xlink:title="anterior branch" id="ABBRID0E4OAG" xlink:type="simple">AB</abbrev>. Gonopod short and the base broad, with distal bifurcation. Chelicerae (Fig. <xref ref-type="fig" rid="F9">9C, D</xref>): movable finger with one prominent accessory tooth; serrula with 16 teeth. Fixed finger with two large teeth and five smaller teeth between these, including one tiny, blunt lateral tooth on proximal tooth. Setal group formula 3–6–5–4–11–9–1–5.</p><fig id="F13" position="float" orientation="portrait"><object-id xmlns:xlink="http://www.w3.org/1999/xlink" content-type="doi" xlink:type="simple">10.3897/zookeys.1204.121754.figure13</object-id><object-id xmlns:xlink="http://www.w3.org/1999/xlink" content-type="arpha" xlink:type="simple">C4BD9791-9253-5D39-AA9D-478EF89BAD9B</object-id><label>Figure 13.</label><caption><p>Spermathecae of <italic><tp:taxon-name><tp:taxon-name-part taxon-name-part-type="genus" reg="Bamazomus">Bamazomus</tp:taxon-name-part><tp:taxon-name-part taxon-name-part-type="species" reg="songi">songi</tp:taxon-name-part></tp:taxon-name></italic> sp. nov. <bold>A, B</bold> female paratype, dosal view. Abbreviations: <abbrev xmlns:xlink="http://www.w3.org/1999/xlink" xlink:title="anterior branch" id="ABBRID0E1PAG" xlink:type="simple">AB</abbrev> = anterior branch of chitinized arch, <abbrev xmlns:xlink="http://www.w3.org/1999/xlink" xlink:title="internal angle of chitinized arch" id="ABBRID0E5PAG" xlink:type="simple">IA</abbrev> = internal angle of chitinized arch, L = lobe, <abbrev xmlns:xlink="http://www.w3.org/1999/xlink" xlink:title="lateral tip of chitinized arch" id="ABBRID0ECQAG" xlink:type="simple">LT</abbrev> = lateral tip of chitinized arch.</p></caption><graphic xmlns:xlink="http://www.w3.org/1999/xlink" xlink:href="zookeys-1204-337_article-121754__-g013.jpg" position="float" orientation="portrait" xlink:type="simple" id="oo_1067613.jpg"><uri content-type="original_file" xlink:type="simple">https://binary.pensoft.net/fig/1067613</uri></graphic></fig></tp:treatment-sec><tp:treatment-sec sec-type="comments" id="SECID0ELQAG"><title>Comments.</title><p>The number of G4 on the chelicerae of both <italic><tp:taxon-name><tp:taxon-name-part taxon-name-part-type="genus" reg="Bamazomus">B.</tp:taxon-name-part><tp:taxon-name-part taxon-name-part-type="species" reg="songi">songi</tp:taxon-name-part></tp:taxon-name></italic> sp. nov. and <italic><tp:taxon-name><tp:taxon-name-part taxon-name-part-type="genus" reg="Bamazomus">B.</tp:taxon-name-part><tp:taxon-name-part taxon-name-part-type="species" reg="shanghang">shanghang</tp:taxon-name-part></tp:taxon-name></italic> sp. nov. is similar, with all of them exceeding three. Therefore, previous descriptions of some species in the <tp:taxon-name><tp:taxon-name-part taxon-name-part-type="family">Hubbardiidae</tp:taxon-name-part></tp:taxon-name> might have confused G4 and G7.</p></tp:treatment-sec><tp:treatment-sec sec-type="habitat" id="SECID0EMRAG"><title>Habitats.</title><p>Specimens of <italic><tp:taxon-name><tp:taxon-name-part taxon-name-part-type="genus" reg="Bamazomus">Bamazomus</tp:taxon-name-part><tp:taxon-name-part taxon-name-part-type="species" reg="songi">songi</tp:taxon-name-part></tp:taxon-name></italic> sp. nov. were collected under leaf-covered, relatively wet stones near a stream.</p></tp:treatment-sec><tp:treatment-sec sec-type="distribution" id="SECID0E4RAG"><title>Distribution.</title><p>This species is known only from the type locality (Fig. <xref ref-type="fig" rid="F1">1</xref>).</p></tp:treatment-sec><tp:treatment-sec><!--Section generated to contain objects referenced in tp:taxon-treatment.--><fig id="F1" position="float" orientation="portrait"><object-id xmlns:xlink="http://www.w3.org/1999/xlink" content-type="doi" xlink:type="simple">10.3897/zookeys.1204.121754.figure1</object-id><object-id xmlns:xlink="http://www.w3.org/1999/xlink" content-type="arpha" xlink:type="simple">52719A05-1F36-569E-A472-76EE2797F0ED</object-id><label>Figure 1.</label><caption><p>Type localities of <italic><tp:taxon-name><tp:taxon-name-part taxon-name-part-type="genus" reg="Bamazomus">Bamazomus</tp:taxon-name-part><tp:taxon-name-part taxon-name-part-type="species" reg="songi">songi</tp:taxon-name-part></tp:taxon-name></italic> sp. nov. (square) and <italic><tp:taxon-name><tp:taxon-name-part taxon-name-part-type="genus" reg="Bamazomus">B.</tp:taxon-name-part><tp:taxon-name-part taxon-name-part-type="species" reg="shanghang">shanghang</tp:taxon-name-part></tp:taxon-name></italic> sp. nov. (circle).</p></caption><graphic xmlns:xlink="http://www.w3.org/1999/xlink" xlink:href="zookeys-1204-337_article-121754__-g001.jpg" position="float" orientation="portrait" xlink:type="simple" id="oo_1067600.jpg"><uri content-type="original_file" xlink:type="simple">https://binary.pensoft.net/fig/1067600</uri></graphic></fig><table-wrap id="T1" position="float" orientation="portrait"><label>Table 1.</label><caption><p>Measurements (mm) of <italic><tp:taxon-name><tp:taxon-name-part taxon-name-part-type="genus" reg="Bamazomus">Bamazomus</tp:taxon-name-part><tp:taxon-name-part taxon-name-part-type="species" reg="songi">songi</tp:taxon-name-part></tp:taxon-name></italic> sp. nov. and <italic><tp:taxon-name><tp:taxon-name-part taxon-name-part-type="genus" reg="Bamazomus">B.</tp:taxon-name-part><tp:taxon-name-part taxon-name-part-type="species" reg="shanghang">shanghang</tp:taxon-name-part></tp:taxon-name></italic> sp. nov.</p></caption><table id="TID0EOSAE" rules="all"><tbody><tr><th rowspan="2" colspan="2"/><th rowspan="1" colspan="2"><italic><tp:taxon-name><tp:taxon-name-part taxon-name-part-type="genus" reg="Bamazomus">Bamazomus</tp:taxon-name-part><tp:taxon-name-part taxon-name-part-type="species" reg="shanghang">shanghang</tp:taxon-name-part></tp:taxon-name></italic> sp. nov.</th><th rowspan="1" colspan="2"><italic><tp:taxon-name><tp:taxon-name-part taxon-name-part-type="genus" reg="Bamazomus">Bamazomus</tp:taxon-name-part><tp:taxon-name-part taxon-name-part-type="species" reg="songi">songi</tp:taxon-name-part></tp:taxon-name></italic> sp. nov.</th></tr><tr><th rowspan="1" colspan="1">Male (Holotype)</th><th rowspan="1" colspan="1">Female (Paratype)</th><th rowspan="1" colspan="1">Male (Holotype)</th><th rowspan="1" colspan="1">Female (Paratype) MH BU-ZT5-2</th></tr><tr><td rowspan="1" colspan="2">Total Length</td><td rowspan="1" colspan="1">4.37</td><td rowspan="1" colspan="1">4.52</td><td rowspan="1" colspan="1">5.41</td><td rowspan="1" colspan="1">5.51</td></tr><tr><td rowspan="2" colspan="1">Propeltidium</td><td rowspan="1" colspan="1">Length</td><td rowspan="1" colspan="1">1.45</td><td rowspan="1" colspan="1">1.53</td><td rowspan="1" colspan="1">1.39</td><td rowspan="1" colspan="1">1.49</td></tr><tr><td rowspan="1" colspan="1">Width</td><td rowspan="1" colspan="1">0.87</td><td rowspan="1" colspan="1">0.87</td><td rowspan="1" colspan="1">0.97</td><td rowspan="1" colspan="1">0.86</td></tr><tr><td rowspan="3" colspan="1">Flagellum</td><td rowspan="1" colspan="1">Length</td><td rowspan="1" colspan="1">0.67</td><td rowspan="1" colspan="1">0.78</td><td rowspan="1" colspan="1">0.69</td><td rowspan="1" colspan="1">0.49</td></tr><tr><td rowspan="1" colspan="1">Width</td><td rowspan="1" colspan="1">0.35</td><td rowspan="1" colspan="1">0.09</td><td rowspan="1" colspan="1">0.34</td><td rowspan="1" colspan="1">0.09</td></tr><tr><td rowspan="1" colspan="1">Height</td><td rowspan="1" colspan="1">0.30</td><td rowspan="1" colspan="1">0.09</td><td rowspan="1" colspan="1">0.30</td><td rowspan="1" colspan="1">0.09</td></tr><tr><td rowspan="8" colspan="1">Leg I</td><td rowspan="1" colspan="1">Coxa</td><td rowspan="1" colspan="1">1.00</td><td rowspan="1" colspan="1">0.81</td><td rowspan="1" colspan="1">1.17</td><td rowspan="1" colspan="1">0.73</td></tr><tr><td rowspan="1" colspan="1">Trochanter</td><td rowspan="1" colspan="1">0.59</td><td rowspan="1" colspan="1">0.46</td><td rowspan="1" colspan="1">0.79</td><td rowspan="1" colspan="1">0.46</td></tr><tr><td rowspan="1" colspan="1">Femur</td><td rowspan="1" colspan="1">2.37</td><td rowspan="1" colspan="1">1.51</td><td rowspan="1" colspan="1">2.48</td><td rowspan="1" colspan="1">1.45</td></tr><tr><td rowspan="1" colspan="1">Patella</td><td rowspan="1" colspan="1">3.16</td><td rowspan="1" colspan="1">2.03</td><td rowspan="1" colspan="1">3.50</td><td rowspan="1" colspan="1">1.93</td></tr><tr><td rowspan="1" colspan="1">Tibia</td><td rowspan="1" colspan="1">2.38</td><td rowspan="1" colspan="1">1.47</td><td rowspan="1" colspan="1">2.26</td><td rowspan="1" colspan="1">1.44</td></tr><tr><td rowspan="1" colspan="1">Basitarsus</td><td rowspan="1" colspan="1">0.64</td><td rowspan="1" colspan="1">0.43</td><td rowspan="1" colspan="1">0.76</td><td rowspan="1" colspan="1">0.44</td></tr><tr><td rowspan="1" colspan="1">Telotarsus</td><td rowspan="1" colspan="1">1.48</td><td rowspan="1" colspan="1">0.65</td><td rowspan="1" colspan="1">0.91</td><td rowspan="1" colspan="1">0.55</td></tr><tr><td rowspan="1" colspan="1">Total</td><td rowspan="1" colspan="1">11.57</td><td rowspan="1" colspan="1">7.36</td><td rowspan="1" colspan="1">11.87</td><td rowspan="1" colspan="1">7.00</td></tr><tr><td rowspan="7" colspan="1">Leg IV</td><td rowspan="1" colspan="1">Trochanter</td><td rowspan="1" colspan="1">0.64</td><td rowspan="1" colspan="1">0.53</td><td rowspan="1" colspan="1">0.59</td><td rowspan="1" colspan="1">0.51</td></tr><tr><td rowspan="1" colspan="1">Femur</td><td rowspan="1" colspan="1">1.84</td><td rowspan="1" colspan="1">1.59</td><td rowspan="1" colspan="1">2.23</td><td rowspan="1" colspan="1">1.58</td></tr><tr><td rowspan="1" colspan="1">Patella</td><td rowspan="1" colspan="1">0.90</td><td rowspan="1" colspan="1">0.68</td><td rowspan="1" colspan="1">0.99</td><td rowspan="1" colspan="1">0.66</td></tr><tr><td rowspan="1" colspan="1">Tibia</td><td rowspan="1" colspan="1">1.48</td><td rowspan="1" colspan="1">1.16</td><td rowspan="1" colspan="1">1.68</td><td rowspan="1" colspan="1">1.10</td></tr><tr><td rowspan="1" colspan="1">Basitarsus</td><td rowspan="1" colspan="1">1.24</td><td rowspan="1" colspan="1">0.99</td><td rowspan="1" colspan="1">1.46</td><td rowspan="1" colspan="1">0.99</td></tr><tr><td rowspan="1" colspan="1">Telotarsus</td><td rowspan="1" colspan="1">0.81</td><td rowspan="1" colspan="1">0.71</td><td rowspan="1" colspan="1">0.88</td><td rowspan="1" colspan="1">0.70</td></tr><tr><td rowspan="1" colspan="1">Total</td><td rowspan="1" colspan="1">7.39</td><td rowspan="1" colspan="1">6.14</td><td rowspan="1" colspan="1">8.34</td><td rowspan="1" colspan="1">5.98</td></tr><tr><td rowspan="6" colspan="1">Pedipalp</td><td rowspan="1" colspan="1">Trochanter</td><td rowspan="1" colspan="1">0.66</td><td rowspan="1" colspan="1">0.65</td><td rowspan="1" colspan="1">0.37</td><td rowspan="1" colspan="1">0.71</td></tr><tr><td rowspan="1" colspan="1">Femur</td><td rowspan="1" colspan="1">0.77</td><td rowspan="1" colspan="1">0.74</td><td rowspan="1" colspan="1">0.85</td><td rowspan="1" colspan="1">0.57</td></tr><tr><td rowspan="1" colspan="1">Patella</td><td rowspan="1" colspan="1">0.78</td><td rowspan="1" colspan="1">0.73</td><td rowspan="1" colspan="1">0.83</td><td rowspan="1" colspan="1">0.64</td></tr><tr><td rowspan="1" colspan="1">Tibia</td><td rowspan="1" colspan="1">0.73</td><td rowspan="1" colspan="1">0.71</td><td rowspan="1" colspan="1">0.79</td><td rowspan="1" colspan="1">0.62</td></tr><tr><td rowspan="1" colspan="1">Tarsus</td><td rowspan="1" colspan="1">0.37</td><td rowspan="1" colspan="1">0.28</td><td rowspan="1" colspan="1">0.34</td><td rowspan="1" colspan="1">0.36</td></tr><tr><td rowspan="1" colspan="1">Total</td><td rowspan="1" colspan="1">2.97</td><td rowspan="1" colspan="1">2.78</td><td rowspan="1" colspan="1">3.28</td><td rowspan="1" colspan="1">3.46</td></tr></tbody></table></table-wrap><fig id="F5" position="float" orientation="portrait"><object-id xmlns:xlink="http://www.w3.org/1999/xlink" content-type="doi" xlink:type="simple">10.3897/zookeys.1204.121754.figure5</object-id><object-id xmlns:xlink="http://www.w3.org/1999/xlink" content-type="arpha" xlink:type="simple">BDF0AAED-4FF8-5921-A0E5-3B7E70380A22</object-id><label>Figure 5.</label><caption><p>Flagellum of <italic><tp:taxon-name><tp:taxon-name-part taxon-name-part-type="genus" reg="Bamazomus">Bamazomus</tp:taxon-name-part><tp:taxon-name-part taxon-name-part-type="species" reg="shanghang">shanghang</tp:taxon-name-part></tp:taxon-name></italic> sp. nov., holotype male and paratype female <bold>A</bold> male, dorsal view <bold>B</bold> same, ventral view <bold>C</bold> same, lateral view <bold>D</bold> female, dorsal view <bold>E</bold> same, ventral view <bold>F</bold> same, lateral view.</p></caption><graphic xmlns:xlink="http://www.w3.org/1999/xlink" xlink:href="zookeys-1204-337_article-121754__-g005.jpg" position="float" orientation="portrait" xlink:type="simple" id="oo_1067605.jpg"><uri content-type="original_file" xlink:type="simple">https://binary.pensoft.net/fig/1067605</uri></graphic></fig><fig id="F6" position="float" orientation="portrait"><object-id xmlns:xlink="http://www.w3.org/1999/xlink" content-type="doi" xlink:type="simple">10.3897/zookeys.1204.121754.figure6</object-id><object-id xmlns:xlink="http://www.w3.org/1999/xlink" content-type="arpha" xlink:type="simple">E5AF29A3-13BC-5AEA-AB45-E7EBAE932760</object-id><label>Figure 6.</label><caption><p>Flagellum of <italic><tp:taxon-name><tp:taxon-name-part taxon-name-part-type="genus" reg="Bamazomus">Bamazomus</tp:taxon-name-part><tp:taxon-name-part taxon-name-part-type="species" reg="shanghang">shanghang</tp:taxon-name-part></tp:taxon-name></italic> sp. nov., holotype male and paratype female <bold>A</bold> male, dorsal view <bold>B</bold> same, ventral view <bold>C</bold> same, lateral view <bold>D</bold> female, dorsal view <bold>E</bold> same, ventral view <bold>F</bold> same, lateral view. Abbreviations: <abbrev xmlns:xlink="http://www.w3.org/1999/xlink" xlink:title="dorso-median setae of abdomen and flagellum" id="ABBRID0ES1AE" xlink:type="simple">Dm</abbrev> = dorso-median setae of abdomen and flagellum, <abbrev xmlns:xlink="http://www.w3.org/1999/xlink" xlink:title="dorso-lateral setae of the abdomen and flagellum" id="ABBRID0EW1AE" xlink:type="simple">Dl</abbrev> = dorso-lateral setae of the abdomen and flagellum, <abbrev xmlns:xlink="http://www.w3.org/1999/xlink" xlink:title="ventro-median setae of the abdomen and flagellum" id="ABBRID0E11AE" xlink:type="simple">Vm</abbrev> = ventro-median setae of the abdomen and flagellum, <abbrev xmlns:xlink="http://www.w3.org/1999/xlink" xlink:title="ventro-lateral setae of the abdomen and flagellum" id="ABBRID0E51AE" xlink:type="simple">Vl</abbrev> = ventro-lateral setae of the abdomen and flagellum.</p></caption><graphic xmlns:xlink="http://www.w3.org/1999/xlink" xlink:href="zookeys-1204-337_article-121754__-g006.jpg" position="float" orientation="portrait" xlink:type="simple" id="oo_1067606.jpg"><uri content-type="original_file" xlink:type="simple">https://binary.pensoft.net/fig/1067606</uri></graphic></fig><fig id="F7" position="float" orientation="portrait"><object-id xmlns:xlink="http://www.w3.org/1999/xlink" content-type="doi" xlink:type="simple">10.3897/zookeys.1204.121754.figure7</object-id><object-id xmlns:xlink="http://www.w3.org/1999/xlink" content-type="arpha" xlink:type="simple">08CCE258-C866-5F3D-9A7C-80D5A5E35992</object-id><label>Figure 7.</label><caption><p>Spermathecae of <italic><tp:taxon-name><tp:taxon-name-part taxon-name-part-type="genus" reg="Bamazomus">Bamazomus</tp:taxon-name-part><tp:taxon-name-part taxon-name-part-type="species" reg="shanghang">shanghang</tp:taxon-name-part></tp:taxon-name></italic> sp. nov. <bold>A, B</bold> female paratype, dosal view. Abbreviations: <abbrev xmlns:xlink="http://www.w3.org/1999/xlink" xlink:title="anterior branch" id="ABBRID0EG4AE" xlink:type="simple">AB</abbrev> = anterior branch of chitinized arch, <abbrev xmlns:xlink="http://www.w3.org/1999/xlink" xlink:title="internal angle of chitinized arch" id="ABBRID0EK4AE" xlink:type="simple">IA</abbrev> = internal angle of chitinized arch, L = lobe, <abbrev xmlns:xlink="http://www.w3.org/1999/xlink" xlink:title="lateral tip of chitinized arch" id="ABBRID0EO4AE" xlink:type="simple">LT</abbrev> = lateral tip of chitinized arch.</p></caption><graphic xmlns:xlink="http://www.w3.org/1999/xlink" xlink:href="zookeys-1204-337_article-121754__-g007.jpg" position="float" orientation="portrait" xlink:type="simple" id="oo_1067607.jpg"><uri content-type="original_file" xlink:type="simple">https://binary.pensoft.net/fig/1067607</uri></graphic></fig><fig id="F4" position="float" orientation="portrait"><object-id xmlns:xlink="http://www.w3.org/1999/xlink" content-type="doi" xlink:type="simple">10.3897/zookeys.1204.121754.figure4</object-id><object-id xmlns:xlink="http://www.w3.org/1999/xlink" content-type="arpha" xlink:type="simple">E620B6A8-B165-50DE-8CF5-C160485A4E22</object-id><label>Figure 4.</label><caption><p>Palps of <italic><tp:taxon-name><tp:taxon-name-part taxon-name-part-type="genus" reg="Bamazomus">Bamazomus</tp:taxon-name-part><tp:taxon-name-part taxon-name-part-type="species" reg="shanghang">shanghang</tp:taxon-name-part></tp:taxon-name></italic> sp. nov., holotype male and paratype female <bold>A</bold> male, mesal view <bold>B</bold> same, ectal view <bold>C</bold> female, mesal view <bold>D</bold> same, ectal view.</p></caption><graphic xmlns:xlink="http://www.w3.org/1999/xlink" xlink:href="zookeys-1204-337_article-121754__-g004.jpg" position="float" orientation="portrait" xlink:type="simple" id="oo_1067604.jpg"><uri content-type="original_file" xlink:type="simple">https://binary.pensoft.net/fig/1067604</uri></graphic></fig></tp:treatment-sec></tp:taxon-treatment>
